# Supplementary material for: Deciphering the genetic interactions between Pou4f3, Gfi1, and Rbm24 in maintaining mouse cochlear hair cell survival
Source: eLife. 2024 Mar 14;12:RP90025. doi: 10.7554/eLife.90025 (PMC10939501; doi:10.7554/eLife.90025)
Supplement: Figure 5—source data 2. [file elife-90025-fig5-data2.zip]

Archive with 2 entries (1 files):
- Figure 5-source data 2/Figure 5-source data 2.pdf
- Figure 5-source data 2/
