# Supplementary material for: Deciphering the genetic interactions between Pou4f3, Gfi1, and Rbm24 in maintaining mouse cochlear hair cell survival
Source: eLife. 2024 Mar 14;12:RP90025. doi: 10.7554/eLife.90025 (PMC10939501; doi:10.7554/eLife.90025)
Supplement: Supplementary file 1. [file elife-90025-supp1.xlsx]

## Sheet: sgRNA list
sgRNA	Sequence (5'→3'）
sgRNA-1	caagcagaggcgcatcaagt
sgRNA-2	ataagcattctggtaacctc
sgRNA-3	tggcatcgcccccttccgat
sgRNA-4	atggactcaaatgagtaccc
sgRNA-5	atcaccagccgcgttctccg
sgRNA-6	gggacagccagggagctgcg
sgRNA-7	ccaggtaagatcggcgctgg
sgRNA-8	tccagaggaaggtggatctc
sgRNA-9	aggagtacattgacactgtg
sgRNA-10	accggcagaccggcaagtcc
