# Supplementary material for: Deciphering the genetic interactions between Pou4f3, Gfi1, and Rbm24 in maintaining mouse cochlear hair cell survival
Source: eLife. 2024 Mar 14;12:RP90025. doi: 10.7554/eLife.90025 (PMC10939501; doi:10.7554/eLife.90025)
Supplement: Supplementary file 2. [file elife-90025-supp2.xlsx]

## Sheet: 120bp ssDNA and Enh sequence
Oligo DNA	Sequence (5'→3')
120 bp ssDNA donor for Pou4f3-/-	gaagcctttcttccacccaagctcacagaggggagtatcacccgataagcattctggtaacgatgggaggggacgttacgggacactccagggtgtttcctggcaggtcaggttctttcc
120 bp ssDNA donor for Gfi-/-	ctgctgtgcctcccgctcaggcgggggtggcctcgaggactggtaggagtacattgacacaccctggcagcccgcaacaccagctgtgtaacactaccgtgagggatgtcttccctgcct
Eh1 (623bp)	ccccccccctccagctgatagtgcagagagcatctcaggcctcctcagagggtaggtaacttgacaaagagatgccatgaataagtaacacactcccgggtccagttgcttttgttcagctctaagtgtccaaataccatcttgttttattcatgttggtgtcccattgccatctcagtttcaaagatgagggaattaaaacaaacaaacaaaaccaaaccccctgcatctgttaacaagccaaagtccagccgtctccccatgaaatgctagctaatttagcacactgaaaagaattccatcagcattgtttccagctagattacttgtggtacacacattcctgttggattttactactcggtacttgtgataagaggaaaccacggctgattatat…
Eh2 (615bp)	tcccaatcacagcacaccccatctaattagctgagaggaagcagttacaggttggtgacatcacggggggttcagttatcaaagaacacgacatttcatttgagcacctagggtgaccctgttgaatacaaggtcctcaggagtgacgcgtagccagagtgtaaaaggagaaccttgtagggttgctgtgtgcagtggagtgtaccaagtaactgcttggcattttctgatctccgacatgacaggcatatggtgtttatcaataaataaaaaggatataattacgtggaggctgaagcattcagagcttggtaacatttggtaagctggcagcaggctgtcggcgcttctctttatcctaacaggtggactttaaaaaaaaaaaaaaaaaaaagagtc…
Eh3 (559bp)	aatcgtcccaatgacagcctcttccatgtccctttcttcctttccctagatcacctgatccctccactattcatccagccatagaaaagtctctccctttgaggagttgcttggacacaaccatccccaggttgccttgaatgagtgcacttgagagttgccaaagggacagctgtgcccacccaagtgaggctgaaacactgggtagtatttgtctagggtgacaggagcccttacctaacagtgagacacatcaataatcaatggccccacagagaaagaaccccatgaataagagatgctgctgtttggagaagatgaagtcggcggtgctcttgttccacggaaacgggatacactcagaatgacacagcactctctgaactttccagttacgcc…
